# Supplementary material for: Acceptability of Prednisolone in an Open-Label Randomised Cross-Over Study—Focus on Formulation in Children
Source: Children (Basel). 2022 Aug 16;9(8):1236. doi: 10.3390/children9081236 (PMC9406412; doi:10.3390/children9081236)
Supplement: Supplementary file 1 [file children-09-01236-s001.zip]

Archive with 1 entries (1 files):
- children-1839365-supplementary.pdf
